# Supplementary material for: From preneoplastic lesion to heterogenous tumor: recent insights into hepatoblastoma biology and therapeutic opportunities
Source: Mol Cancer. 2025 Jul 19;24:198. doi: 10.1186/s12943-025-02405-8 (PMC12275271; doi:10.1186/s12943-025-02405-8)
Supplement: Supplementary file 1 — Supplementary Material 1 [file 12943_2025_2405_MOESM1_ESM.xlsx]

## Sheet: Venn analysis of HB and common 
Names	total	elements
Common essential, HepG2, huh6	1220	RPS11
		EIF2B5
		TFIP11
		GNL3
		POLR2G
		UTP20
		TUT1
		ZNF492
		ABCB7
		BYSL
		PMPCA
		U2SURP
		SLC25A3
		RPS18
		BRIX1
		NUP155
		MRPL10
		DDB1
		CYCS
		TPX2
		RPL19
		CRNKL1
		XAB2
		CSTF1
		NEPRO
		CHORDC1
		DDX11
		IMP4
		CCNB1
		ZNF131
		ANAPC4
		PNPT1
		ARL2
		TOP3A
		MRPL45
		MMS22L
		MAX
		RCL1
		RPS5
		RRP7A
		PTCD3
		NOC4L
		NAT10
		UBA1
		POLR3K
		PUF60
		DAD1
		RIOK1
		RABGGTA
		CACTIN
		GINS1
		ACTR10
		NOL8
		GRPEL1
		SDAD1
		TBL3
		RPL35
		PPP1R15B
		SMC3
		ATL2
		OGDH
		RBM17
		BIRC5
		GARS1
		CIAO1
		PPIL1
		PPIL4
		RTF1
		GLE1
		EXOSC2
		SSU72
		EXOSC7
		BUD31
		PSMG4
		ALG2
		BOP1
		HSPD1
		EIF1
		CDK1
		CCAR1
		EP400
		POLR2B
		GPN2
		NOP9
		HYOU1
		TUBB
		PMF1
		COPS4
		EIF1AX
		TONSL
		INTS1
		SRSF11
		RPLP1
		ORC1
		SON
		MZT1
		RACGAP1
		PSMD3
		SF3B6
		NPM1
		XRN2
		COG1
		PWP2
		ELAC2
		PSMD11
		NIPBL
		DDX18
		ZBTB11
		CCT8
		ZNHIT2
		EIF3M
		LSM4
		MRPL34
		SRP72
		ATR
		SNAPC1
		DDX49
		TAF10
		THAP1
		ZMAT5
		BTF3
		MED27
		DYNC1H1
		ARIH1
		RPL32
		CFAP298
		TARS1
		CDC6
		VPS25
		NUP88
		MOB4
		DNAJA3
		DHX16
		MIS18BP1
		ZCCHC9
		COG3
		DHX15
		MED14
		IPO13
		MAK16
		H2BC11
		ARPC3
		WDR12
		ANKLE2
		NOP58
		AURKA
		SF3A3
		HCFC1
		RPP14
		OSGEP
		RPL4
		MAD2L1
		EIF4A3
		PRPF3
		DDX24
		RPS21
		ALYREF
		NRF1
		RBBP6
		HDAC3
		RPL10
		AURKB
		POLD2
		LSM3
		NFYC
		KIN
		TIPIN
		SSRP1
		CCT4
		EXOC1
		CHMP6
		PDAP1
		BRD4
		VMP1
		SPCS3
		CHAF1A
		MRPL41
		TPT1
		FAU
		GRWD1
		DNAJC9
		PHB2
		WARS1
		MRTO4
		SPOUT1
		H2BC9
		SEC13
		TCP1
		CENPL
		PSMC4
		RPN1
		EIF3D
		NOP10
		SNRPC
		PSMD8
		KRT8
		EIF2S1
		NUP85
		H2AC17
		POLR1A
		CRCP
		ISCU
		LRR1
		ZBTB8OS
		HYPK
		CENATAC
		HAUS4
		EIF2B2
		GPS1
		BDP1
		SPDL1
		RPS29
		THOC7
		GGTLC2
		POLR1F
		EIF5A
		WBP11
		PLRG1
		H2AC6
		NELFCD
		MCM10
		NUP133
		COX7B
		ATP6V1A
		TRAPPC5
		HNRNPK
		CCNK
		NKAP
		SLC7A6OS
		SLC35B1
		EXOSC3
		NOL11
		PSMD2
		PSMD12
		POP7
		IK
		NACA
		VIRMA
		BCAS2
		CHMP3
		PRMT1
		TEX10
		CEBPZ
		MCM5
		ANAPC1
		KAT8
		SRRT
		RABGGTB
		BMS1
		SCFD1
		GEMIN4
		GEMIN6
		NDUFAF1
		STX5
		SF3B2
		CTU2
		ERH
		TXNL4A
		PAK1IP1
		ELL
		NDC80
		UXT
		AHCTF1
		ALG11
		SF3B5
		COG8
		SGO1
		UBE2L3
		C1orf131
		MYC
		NAA15
		ATP6V1E1
		SUPT16H
		TOMM22
		POP4
		OIP5
		CCNA2
		RNPC3
		RUVBL2
		RPLP2
		RPS24
		TTC27
		RPAP1
		RPL27
		RPL24
		VCP
		ABT1
		NUF2
		SMG1
		RCC1
		SRSF3
		EIF3H
		MSTO1
		PSMA5
		WDR82
		NUFIP1
		TSEN54
		ARGLU1
		RBMXL1
		SEC61A1
		UPF1
		CTDP1
		ANAPC10
		SNW1
		CDCA5
		RPP30
		CDC40
		WEE1
		BANF1
		INTS5
		PES1
		SRRM1
		PABPN1
		NDUFB3
		KIF23
		CCT7
		HMGCR
		URB2
		PHAX
		YBX1
		H2BC4
		PTPN23
		ATP6V1F
		BUB3
		COPB2
		CTR9
		CDC27
		COPS6
		INTS7
		NUTF2
		SRCAP
		RPLP0
		POLR3A
		EIF4E
		U2AF2
		EIF2B4
		WDR70
		CENPE
		UTP25
		RINT1
		METTL14
		TFAM
		SRP14
		CHMP2A
		SRSF7
		GTF2H1
		ZPR1
		HAUS1
		RPS6
		HMGN2
		WDR33
		TBCE
		PRMT5
		MPHOSPH10
		RPS10
		UTP18
		PSMB7
		EFL1
		SHQ1
		RFT1
		ELP6
		GTF2A2
		POLR1B
		SEM1
		NELFA
		DHX8
		RBM14
		SF3A1
		COPE
		EIF3A
		ZC3H8
		KRTAP4-11
		RRP1
		SOD1
		POLR2F
		WDR74
		MCM7
		TRAPPC11
		PRC1
		PRPF31
		AGAP6
		RIOK2
		STX18
		DHX38
		ABCF1
		CDT1
		VPS37A
		FCF1
		UFD1
		NOP53
		CPSF6
		CENPW
		DTYMK
		ATP6V0C
		PRPF8
		PSMD6
		SSB
		WDR77
		TIMM23
		RPL28
		SEC61G
		RPL18A
		TCERG1
		UBL5
		NUDC
		ESS2
		RBBP8
		DNAJC8
		SRP54
		RPL3
		FARSA
		TTI1
		TRNT1
		SNAPC5
		CMTR1
		SNRNP25
		CDC45
		CWC22
		PSMB4
		PPP1CB
		SART1
		CCT3
		HSPE1
		NOP14
		TUBGCP4
		GSPT1
		GTF2B
		CDK7
		UTP6
		COPS3
		PMPCB
		DNM2
		LSM8
		MCM2
		MED21
		RBMX2
		TGS1
		SYF2
		MCM4
		DARS1
		ARPC4
		CEP192
		KANSL3
		TARDBP
		NPLOC4
		DDX21
		HTATSF1
		PSMD4
		POP1
		RHOQ
		UTP11
		MRPL27
		CDK2
		NFS1
		SNRNP35
		CDC37
		NUP107
		TIMELESS
		DDX10
		INTS2
		PPP2CA
		RPA3
		AK6
		LUC7L3
		SNF8
		POLE
		SNAPC2
		GFER
		DDX59
		DNTTIP2
		SBDS
		MED31
		GOSR2
		ATP6AP2
		RNPS1
		NOL7
		H2AC16
		TAF8
		RPL35A
		PSMC5
		EXOSC4
		SETD1A
		PPP4R2
		SDE2
		FNTA
		CDC23
		CARS1
		MARS1
		MIS12
		EIF2B1
		USP36
		ZNF830
		MRPS21
		H2AC12
		MAGOH
		NUDCD3
		RPL37A
		PPP1R11
		DNAJC17
		TANGO6
		USP5
		IGBP1
		GUK1
		TAF1C
		EBNA1BP2
		LSM2
		HINFP
		GTF2E2
		RPP21
		ZMAT2
		RPL11
		NMT1
		RPL8
		XRCC5
		RBM39
		IMP3
		RNMT
		CENPK
		RPAP2
		PCBP2
		NUP205
		MFAP1
		TOMM40
		RPL23A
		TUBGCP5
		ELP2
		POLD1
		EIF3E
		DDX39B
		RPL31
		PSMB3
		HMGCS1
		HAUS7
		POLR3F
		SNRNP200
		RPS25
		TLK2
		RPN2
		EIF1AD
		MARS2
		CNOT3
		ZNF207
		PSMA6
		YAE1
		NLE1
		TRAPPC3
		UPF2
		EIF3I
		POLD3
		YARS1
		UBTF
		ELOB
		HAUS3
		RRP15
		SBNO1
		RSL1D1
		SNAPC3
		RBM25
		ARCN1
		POLR2E
		TPR
		INO80
		WDR3
		ACTG1
		CENPT
		ALG1
		USP39
		HNRNPU
		RPL38
		RPS16
		CWF19L2
		RFC5
		RPS9
		DDX56
		RBM28
		RPL14
		GEMIN5
		UBR4
		HGS
		TP53RK
		POLA2
		DDX20
		NOL10
		UTP15
		EEF2KMT
		MYBBP1A
		CCT6A
		SF3B3
		USP8
		NUDT21
		RBM48
		CAPZB
		TRMT5
		GINS2
		SPC24
		RPP38
		ZBTB17
		CPSF2
		ISCA2
		ACTR2
		ESPL1
		MMS19
		RRN3
		KARS1
		SMNDC1
		DONSON
		LTV1
		RPTOR
		SUPV3L1
		RAE1
		ELP4
		RPL10A
		COX5A
		EIF6
		POLR2L
		RAC1
		MED20
		TOMM20
		ATP6V0D1
		GTF2A1
		POLR1C
		KANSL2
		NUBP2
		POLR1H
		TUBGCP3
		UTP4
		SPTLC1
		TOPBP1
		CTNNBL1
		NUP214
		PELP1
		EIF3B
		THOC5
		RPL36A
		GINS3
		GTF2E1
		MED29
		DDOST
		TAF7
		SLC39A7
		RFC3
		TTF2
		SFPQ
		ILF2
		URB1
		RARS1
		PSMA3
		FARSB
		NOM1
		PSMA1
		ACTL6A
		SNIP1
		SARS2
		LARS1
		RPS23
		SNRNP70
		RPP40
		AARS1
		PTPN11
		NUP93
		YARS2
		NAPG
		DDX27
		PLK1
		MIS18A
		DDX47
		ATP6V0B
		DPH3
		SKP1
		PAFAH1B1
		PSMC2
		UBE2I
		SRPRA
		THOC2
		TAF1B
		AKIRIN2
		WDR1
		PELO
		AFG3L2
		ATP5F1D
		CSTF3
		MRGBP
		PI4KA
		PRPF19
		ZNF574
		RPL12
		EIF2B3
		RPA2
		YEATS2
		CHEK1
		COPA
		KIF11
		PSMB6
		TRMT112
		WDR43
		COPG1
		PPP1R8
		CCT2
		ARF4
		NUP153
		CIAO3
		SPRTN
		XRCC6
		SUPT5H
		URI1
		FAM133B
		QARS1
		POLR2I
		DHDDS
		NOP2
		COPZ1
		LETM1
		RPS4X
		ALG14
		USP10
		DHX33
		RPS3
		RPS27A
		MED8
		WDR75
		CLP1
		NPAT
		HAUS6
		EFTUD2
		COX17
		EXOSC10
		INTS8
		GTF3A
		H2BC5
		ZRSR2
		SNRPF
		LSG1
		SNU13
		RRP9
		DCTN3
		SMC1A
		CIAO2B
		ZNF407
		RPS13
		RBM19
		SMC4
		RPS8
		TUBA1B
		PDCD7
		EXOSC9
		RPS19BP1
		PSMC6
		PDRG1
		RNF20
		USPL1
		BRF1
		HUWE1
		POLA1
		ACTR6
		SLBP
		MTOR
		SRP68
		MCM3
		RPS2
		IARS1
		NRBP1
		DDX42
		YJU2
		GTF2F2
		RNF113A
		SS18L2
		SNAPC4
		NHP2
		EIF2S3
		RPL7
		MOCS3
		ALG13
		PRPF6
		NAA20
		MED11
		CPSF3
		GPKOW
		SF3A2
		SENP6
		COPS2
		GGPS1
		SRBD1
		PSMB2
		SUGT1
		SNRPD1
		MEPCE
		NCAPG2
		NAA50
		PCNA
		ABCE1
		RBBP4
		PRELID3B
		RPL22
		SCD
		COX20
		ATP6AP1
		PDPK1
		GPN3
		WDR36
		RUVBL1
		DDX52
		THOC1
		UBA3
		NOP16
		ARMC7
		NSL1
		RAD51C
		MRPS22
		FBXO5
		CHCHD1
		KANSL1
		CDC26
		CDC42
		NAA10
		MRPL35
		RRS1
		KRTAP4-2
		NOC2L
		TICRR
		RBX1
		PCID2
		ATP5F1A
		GTF2H4
		SUGP1
		SIN3A
		CENPA
		POLR3E
		AQR
		THG1L
		ISG20L2
		ATP5MF
		MTREX
		EIF3F
		VDAC1
		PPP1R10
		MED6
		CSE1L
		DHX37
		AATF
		CDC20
		CENPN
		FTSJ3
		CINP
		GABPB1
		NXF1
		TBP
		CENPC
		EEF1B2
		DKC1
		MTBP
		NELFB
		ERCC3
		TADA2A
		RPL6
		NEDD1
		TINF2
		DDX46
		ELP3
		UTP23
		PRPF38B
		EPRS1
		ILF3
		PLK4
		RFC4
		POLR3C
		RPL30
		HAUS8
		DYNC1I2
		SRP19
		HARS1
		UBAP1
		DYNLRB1
		GTF3C2
		DIMT1
		EXOSC5
		DIS3
		CTCF
		MCL1
		PSMC1
		CLTC
		SRP9
		RPL36AL
		GABPA
		CHMP4B
		MED30
		CDC7
		RAN
		ZNF335
		HEATR1
		EEF1A1
		PSMD14
		POLR2D
		PDCD2
		ETF1
		GAR1
		EIF4G1
		HNRNPC
		ZC3H18
		INTS3
		H2AC15
		SF1
		LSM7
		ISY1
		PPAN
		ELOC
		CUL1
		NARS1
		DHX9
		EIF4B
		DDX55
		RPS15
		PRPF40A
		PSMA2
		PSMA4
		INTS11
		PHF5A
		NCAPH
		TMA16
		THOC3
		NAPA
		RPL26
		GNL3L
		NDUFB10
		OGT
		LSM11
		EEF2
		NIP7
		SMC2
		MED4
		PRPF4
		TAF6
		IFITM3
		SLU7
		RPL36
		RFC2
		ANAPC11
		RACK1
		NIFK
		WDR46
		CDK9
		ATP6V1B2
		TBCC
		NSF
		PSMG3
		NUS1
		LSM6
		PRIM1
		COPS5
		ELP5
		GMPPB
		TFB2M
		TIMM9
		CPSF1
		NOP56
		RPS20
		BPTF
		DENR
		RPL21
		NOL12
		ANAPC2
		SNRPA1
		NUBP1
		RAP1B
		FAM136A
		PCF11
		EIF5
		TIMM10
		AAMP
		MED17
		PREB
		SASS6
		TBCA
		STIL
		DHPS
		RPL5
		HSPA9
		GTPBP4
		LSM5
		TUBGCP2
		GTF2F1
		EIF4A1
		RPS15A
		GINS4
		SRSF10
		TRAPPC1
		TNPO3
		UTP3
		TRAPPC8
		SYMPK
		TSR2
		NUP160
		POLE2
		NOPCHAP1
		ATP6V1H
		H2BC6
		MRPS5
		SAP18
		HSPA5
		SYS1
		CMPK1
		XPO1
		FIP1L1
		INTS9
		RPS12
		RPAIN
		PFDN6
		HNRNPM
		SRSF1
		RPA1
		VPS28
		ESF1
		RRM2
		COPS8
		SACM1L
		NCBP2
		TOP2A
		PPIL2
		VPS18
		UBA52
		GEMIN7
		SF3B1
		IPO7
		BCL2L1
		TSG101
		NOB1
		ATRIP
		RBM22
		PSMA7
		TUBG1
		NCBP1
		SMG5
		FAM32A
		ATP5PB
		NCAPD2
		TTI2
		MRPS27
		MRPL49
		RPL18
		SMU1
		HSP90B1
		KRR1
		PSMB5
		NOL6
		SPC25
		GPN1
		WDHD1
		CHD4
		TRRAP
		PKMYT1
		ATP6V1G1
		BANP
		RPS19
		RPL27A
		DUT
		KIF18A
		DDX54
		FBL
		CDC73
		MED28
		LAS1L
		PPP4C
		ANAPC5
		POLR2H
		WTAP
		FDX2
		MED9
		BUB1B
		NSA2
		CCNH
		SURF6
		RRM1
		NEDD8
		RPL13
		SAP30BP
		SARS1
		RRP12
		POLR3H
		HJURP
		H2BC8
		CDC16
		LCE5A
		DMAP1
		UBA2
		ACIN1
		RPL23
		SRSF2
		NSMCE3
		SDHC
		DDX51
		GBF1
		IPO11
		HAUS5
		NVL
		WDR5
		LTO1
		NRDE2
		TIMM44
		PSMD1
		PRPF38A
		DTL
		EWSR1
		NOL9
		SRFBP1
		COPB1
		PDCD11
		PRELID1
		RBMX
		SMG6
		CDC123
		INTS4
		MDN1
		RAD51
		RPL13A
		RBBP5
		MCM3AP
		ATP5F1B
		RPS7
		DDX23
		PSMD13
		TRAPPC4
		RBM8A
		CHAF1B
		IARS2
		LYRM4
		PPP2R3C
		CHERP
		MCM6
		TMEM258
		SART3
		PABPC1
		NDUFS5
		TSR1
		WDR18
		CCT5
		SPCS2
		POLR2C
		PSMD7
		RAD21
		EIF2S2
		SNRPB
		CKAP5
		CPSF4
		ELP1
		ORC6
		POP5
		PPIE
		SF3B4
		PSMC3
		TUBGCP6
		SAE1
		WDR55
		BUD23
		BRF2
		NUMA1
		FOXD4
		SUPT6H
		PSMB1
		YKT6
		TXN
		EXOSC6
		PAF1
		ATP6V1D
		EIF4G2
		GTF3C1
		RPF1
		CDC5L
		SNRNP40
		TBCD
		KPNB1
		SNRNP27
		DCTN5
		DCTN2
		CLNS1A
		DBR1
		NMD3
		WNK1
		MED22
		PPA1
		DPAGT1
		LCE2A
		RTF2
		ATP2A2
		PNN
		DDX41
		PAM16
		CRKL
		NUP62
		HNRNPL
		H2BC15
		DHX36
		NCAPG
		CHCHD4
		ECD
		FDPS
		RPL37
		EIF3G
		H2AC20
		TTC1
		MAD2L2
		URM1
		PISD
		SKA2
		MRPL53
		CENPM
		VHL
		EEF1G
		INCENP
		PPWD1
		ERCC2
		VARS1
		GNL2
		PFDN2
		RANGAP1
		XPO5
		NDUFB9
		POLR3B
		TOP1
		RNGTT
		SNRPD2
		CDCA8
HepG2, Huh6	210	ELMO2
		VPS33A
		EP300
		SOD2
		COX6C
		AGPAT1
		PI4KB
		ACTR8
		ATP5MG
		INTS6
		TRA2B
		UFM1
		FOXA2
		PTK2
		NELFE
		NDUFA8
		FABP5
		PRORP
		UQCRC1
		PTMS
		MRPS12
		NDUFA2
		LSM12
		UFL1
		NBPF3
		OSBP
		FXN
		NFE2L2
		MRPS24
		MRPL57
		CEP131
		POLRMT
		SGF29
		YPEL5
		RARS2
		ABHD17A
		SDHD
		CTNNB1
		VPS16
		CA5A
		CCND1
		MVD
		ACLY
		LST1
		TSPYL5
		LIMS1
		ZWINT
		DERL2
		MRPL9
		PARS2
		MRPL37
		NDUFV2
		TIMM8A
		KRTAP5-11
		CCDC107
		GGT1
		CNN2
		WDR61
		RABIF
		TELO2
		PIGH
		NDUFB7
		MAPK1
		RPL15
		TSC22D2
		MRPL55
		NDUFV1
		TARS2
		MRPL14
		SINHCAF
		H2AX
		PRDM10
		GCN1
		MRPS16
		CNIH4
		KTI12
		ATP5F1C
		PPRC1
		SEC62
		UBE2Z
		PPP6C
		SMG7
		PPA2
		RPP25L
		SARNP
		HARS2
		COQ4
		RAB10
		MRPL23
		MED19
		HAMP
		PHB
		COX7C
		NDUFS3
		PPARGC1B
		KRBOX5
		HNRNPA1L2
		ITGB5
		UQCRC2
		FAM50A
		NBAS
		MRPL4
		HMGB3
		NDUFA6
		NDUFAF3
		SPATA5L1
		MRPS14
		ARHGEF7
		BMPR1A
		NDUFA11
		DICER1
		MRPL33
		MRPL12
		NDUFS8
		MRPS11
		KIAA1143
		MRPS17
		PIK3C3
		RAD9A
		ALG1L
		DHRSX
		GATAD2A
		MED10
		MRPL54
		MAU2
		NDUFB4
		VPS41
		RPSA
		USP9X
		TIGD1
		NR5A1
		NR2C2AP
		VPS39
		UQCRFS1
		UQCRB
		ITGAV
		EXOC8
		CYC1
		C1orf122
		CAP1
		GFM1
		LRPPRC
		DPH6
		H2BC14
		NDUFB6
		PTPA
		MST1
		JAZF1
		KAT2A
		ATP5ME
		ATF4
		EMC7
		EIF5AL1
		SNAPIN
		ATP5PF
		MTPAP
		C1orf109
		NDUFC2
		FAAP20
		CNOT9
		MRPL43
		BTF3L4
		PPP1R2
		HNF1A
		OSTC
		SAP130
		H3C13
		MICOS10
		SLC7A5
		GJA3
		(HRK8739.00)
		SNAP23
		PPP2R1A
		MRPS23
		IGF1R
		RAMAC
		ELOF1
		LRRC37A3
		PC
		HNF4A
		ZNF273
		CEBPA
		COX5B
		TDGF1
		THOC6
		H2AJ
		SPATA5
		MRPL21
		LLPH
		CTU1
		NCAPH2
		TCF7L2
		SLC25A28
		ST13
		MRPL16
		QRSL1
		TMEM199
		SMR3B
		TRMT10C
		SLC9B1
		ZNF658
		NCOA4
		STXBP3
		CCDC115
		ARHGAP27
		STX4
		ATP2B1
		DNAJC13
		OTOP1
		AQP7
Common essential, Huh6	64	NDUFAB1
		LONP1
		EXOC3
		GTF3C3
		TPI1
		RHEB
		MFN2
		HSPA8
		PPP1R12A
		UBE2N
		MED18
		RAD1
		NCAPD3
		GTF3C5
		FNTB
		CSNK2B
		OXA1L
		HSCB
		METTL16
		ORC5
		PTTG1
		DGCR8
		PRR13
		MRPS10
		ROMO1
		MVK
		XRN1
		TMED10
		GAPDH
		TBCB
		DAP3
		PCYT1A
		UBQLN4
		TEFM
		SMARCB1
		TRIM37
		MRPS18A
		VPS51
		CAMLG
		TIMM29
		STRAP
		TRIAP1
		H3C8
		ALDOA
		VPS13D
		EXOSC8
		SEH1L
		NUP98
		MRPL32
		WDR25
		NUP58
		DDX6
		FEN1
		GTF3C4
		SRPRB
		PKM
		TIMM13
		VPS52
		PNO1
		SYVN1
		NUP43
		POLR3D
		SMARCE1
		MAT2A
Common essential, HepG2	122	HAUS2
		MT1B
		DDX5
		YEATS4
		DNAAF10
		TAF5
		ZCRB1
		ANLN
		BCLAF1
		SRSF6
		POLR1E
		USP7
		TAF12
		TIMM22
		DHFR2
		SAMM50
		LIN52
		ATP5PD
		BRD8
		NOC3L
		ATP6V1C1
		ACO2
		ATP1A1
		YWHAZ
		RTEL1
		NDUFA13
		ARFRP1
		PCBP1
		WBP1
		BARD1
		KMT5A
		ICE1
		PGGT1B
		TRAIP
		TAF1D
		GPX4
		SPDYE1
		CUL3
		XPOT
		KAT5
		PYROXD1
		PPP1CA
		ECT2
		COX6A1
		PNISR
		CCDC174
		DCTN4
		VPS35
		TRPM7
		RPE
		H2AZ1
		PPP1R14B
		BNIP1
		WDR7
		RFC1
		KCMF1
		PWP1
		LIN9
		CLSPN
		PAXBP1
		BUD13
		CIAPIN1
		CENPI
		VPS72
		NFYB
		PRAC1
		SPRR2G
		MED26
		TXNL4B
		PPP1R7
		C18orf21
		CCDC59
		MCRS1
		YJU2B
		BORA
		CENPH
		TAF2
		SFSWAP
		HIRA
		PSMG2
		LSM10
		MASTL
		DBF4
		METTL15
		YY1
		RPAP3
		UBE2M
		SMARCA5
		PIP5K1A
		CCDC86
		SNUPN
		NDOR1
		PFDN5
		BUB1
		DROSHA
		SKA1
		DCTN6
		USP37
		H2AC4
		RPF2
		TAF1A
		KNL1
		DNMT1
		UBE2C
		TAF1
		TSEN2
		RBM42
		POLR1D
		PRPF18
		PA2G4
		RAD17
		PPAT
		NUP54
		NOLC1
		DSN1
		NAA25
		GMPS
		HMGA1
		GTF2H3
		RANBP2
		TTK
		CRCT1
Huh6	333	KRTCAP2
		MMGT1
		CMTM8
		SLC10A7
		HSD17B10
		RBM15
		SLC33A1
		NDUFAF4
		MRPL38
		CLCC1
		PDCD5
		SPTSSA
		NOA1
		FBXO11
		RNF4
		EMC1
		GRB2
		CDIPT
		FAM98B
		HS2ST1
		SETDB1
		POLG
		RICTOR
		LAGE3
		DOHH
		ANKRD49
		TEN1
		CLDN6
		NDUFC1
		MRPL15
		PIGP
		AHCYL1
		E4F1
		RTCB
		HUS1
		GOT2
		PPL
		STRIP1
		MANF
		MTG1
		SEC63
		CENPJ
		NFRKB
		C1QBP
		DNAJC11
		NDUFAF8
		RER1
		PMVK
		SERP1
		SLC39A9
		METTL5
		FDFT1
		FOXRED1
		THAP5
		CHTF18
		SURF4
		MRPS9
		IRS2
		IBA57
		UBE2K
		MRPL11
		SNRNP48
		DNAAF5
		MRPS18C
		SPNS1
		ARID2
		FARS2
		PYURF
		SLC2A1
		CCDC47
		DNAJB11
		MIPEP
		DYNLT4
		INPP5K
		MRM2
		EXT1
		C17orf49
		TFB1M
		DPM1
		NHLRC2
		PDCL
		MYSM1
		OXSM
		TNPO1
		MRPL46
		RAB6A
		NEO1
		RBSN
		CFL1
		SMARCA4
		PFDN1
		SKI
		RTRAF
		MRPS31
		SRD5A3
		C16orf72
		NDUFA1
		RBM5
		PIGY
		EXTL3
		PRKRIP1
		KRT18
		CDAN1
		CDK5RAP3
		YTHDF2
		TOMM70
		CRB3
		B3GALT6
		NSMCE1
		COA7
		DCPS
		UNC50
		FECH
		NDUFB11
		PET117
		TGIF1
		CHP1
		KBTBD2
		ELOVL1
		MTERF3
		GET3
		CPOX
		FAM168A
		OLFML3
		CELSR2
		WDR48
		PTPMT1
		CTDNEP1
		STAMBP
		MRPS25
		CCNF
		MRPS6
		TEDC2
		MRPL58
		CERT1
		CAPN15
		WARS2
		UBFD1
		DUXA
		PAGR1
		MRPL36
		WDR83
		SEC61B
		NARS2
		TSFM
		PIGC
		METTL17
		PGS1
		NFU1
		SAMD4B
		KDSR
		RCC1L
		MRPS18B
		PARD6B
		ARL8B
		TRMT61A
		NDUFA5
		NSUN4
		PIGM
		PGK1
		DARS2
		COG7
		GPAA1
		STT3A
		CNPY2
		RNF25
		RGMB
		TAF5L
		SOS1
		MNAT1
		MRPS35
		SVBP
		AMBRA1
		POLG2
		NDST1
		EXT2
		SLC25A26
		DOLK
		INTS14
		STAG2
		ACACA
		CRLS1
		SCYL1
		PLCG1
		H2AW
		THAP11
		MRPL19
		KLF16
		YWHAE
		MRPL24
		RIC1
		ADAT2
		PRKCI
		MGAT1
		SLC35B2
		MRPL47
		SKP2
		COA6
		ANAPC13
		MRPL28
		PIGV
		CS
		DHX30
		EHMT2
		CASC3
		ARF1
		ODR4
		ACTR1A
		TECR
		EMC3
		GET4
		GNB1L
		TMEM165
		MSX2
		PBRM1
		TAMM41
		EARS2
		NDUFS2
		ILK
		MRPS7
		NME6
		VBP1
		DNLZ
		CARS2
		CSF3
		MRPL20
		TTC5
		DNAJA1
		INTS10
		NDUFAF7
		PDCD2L
		TJP1
		TMED2
		MRPL50
		UTP14A
		MRPL17
		TWNK
		MRPS26
		VARS2
		COX19
		AK2
		TYRO3
		DRG1
		MRPS30
		THAP3
		CEP43
		FAF2
		TMEM41B
		NXT1
		PTAR1
		MRPL44
		RANBP3
		UBE2G2
		FERMT2
		TUBE1
		MCTS1
		ZC3H13
		GFM2
		MRPL18
		AARS2
		STN1
		CARM1
		DDX28
		UBE2S
		MRPL3
		CDCA3
		MTG2
		SNX27
		RTTN
		MRPL39
		EMC4
		COX18
		DPH2
		MRPL2
		COG5
		CIAO2A
		GADD45GIP1
		MTRF1L
		GET1
		GTPBP10
		PIGS
		GATB
		MLST8
		ADAT3
		MON2
		TRIM71
		MRPL40
		HSF1
		BAP1
		GLRX5
		CAB39
		SALL4
		MBD3
		OXSR1
		DLD
		KIAA2013
		RAB11A
		PIGO
		TEDC1
		ZNHIT3
		PTCD1
		HSD17B12
		GMNN
		FDXR
		YAP1
		RPUSD4
		UCHL5
		GTF3C6
		PIGW
		CERS2
		ANAPC15
		F11R
		DERL1
		KRTAP21-1
		LARS2
		SLC25A38
		SSBP1
		REXO2
		COA3
		PARD3
		RSPH9
		UBE2Q1
		SCG5
		ATP6V0E1
		NDC1
		NDUFS7
		COQ2
		B3GAT3
		IGF2BP1
		GPR61
		UBE2J2
		PDE12
		DNAJC19
HepG2	197	DPY30
		GCSH
		PDCL3
		SUMO1
		TLN1
		ZEB1
		COX15
		BAK1
		IGSF3
		IPO9
		PPCS
		BRCA1
		USE1
		BAZ1B
		A1CF
		SUPT4H1
		CBLL1
		HNRNPR
		IRS1
		ESRRA
		AKR1B15
		USP32
		MED12
		CHMP7
		CPAMD8
		KIF14
		RRAD
		ARGFX
		KCTD10
		NDUFB8
		PGAM1
		PSTK
		TNNT2
		CNOT7
		PDCD6IP
		BCS1L
		TYMS
		AP2S1
		WDR26
		INTS12
		CNOT2
		CWC25
		MICOS13
		POT1
		NDE1
		PPY
		GFPT1
		RCOR1
		KMT2D
		BRCA2
[truncated: 264 more rows]

## Sheet: Annotation of 210 HB dependency
Gene Symbol	NCBI (Entrez) Gene Id	Gene Description
ABHD17A	81926	abhydrolase domain containing 17A, depalmitoylase [Source:HGNC Symbol;Acc:HGNC:28756]
ACLY	47	ATP citrate lyase [Source:HGNC Symbol;Acc:HGNC:115]
ACTR8	93973	actin related protein 8 [Source:HGNC Symbol;Acc:HGNC:14672]
AGPAT1	10554	1-acylglycerol-3-phosphate O-acyltransferase 1 [Source:HGNC Symbol;Acc:HGNC:324]
ALG1L	200810	ALG1 like 1, pseudogene [Source:HGNC Symbol;Acc:HGNC:33721]
AQP7	364	aquaporin 7 [Source:HGNC Symbol;Acc:HGNC:640]
ARHGAP27	201176	Rho GTPase activating protein 27 [Source:HGNC Symbol;Acc:HGNC:31813]
ARHGEF7	8874	Rho guanine nucleotide exchange factor 7 [Source:HGNC Symbol;Acc:HGNC:15607]
ATF4	468	activating transcription factor 4 [Source:HGNC Symbol;Acc:HGNC:786]
ATP2B1	490	ATPase plasma membrane Ca2+ transporting 1 [Source:HGNC Symbol;Acc:HGNC:814]
ATP5F1C	509	ATP synthase F1 subunit gamma [Source:HGNC Symbol;Acc:HGNC:833]
ATP5ME	521	ATP synthase membrane subunit e [Source:HGNC Symbol;Acc:HGNC:846]
ATP5MG	10632	ATP synthase membrane subunit g [Source:HGNC Symbol;Acc:HGNC:14247]
ATP5PF	522	ATP synthase peripheral stalk subunit F6 [Source:HGNC Symbol;Acc:HGNC:847]
BMPR1A	657	bone morphogenetic protein receptor type 1A [Source:HGNC Symbol;Acc:HGNC:1076]
BTF3L4	91408	basic transcription factor 3 like 4 [Source:HGNC Symbol;Acc:HGNC:30547]
C1orf109	54955	AFG2 interacting ribosome maturation factor [Source:HGNC Symbol;Acc:HGNC:26039]
C1orf122	127687	chromosome 1 open reading frame 122 [Source:HGNC Symbol;Acc:HGNC:24789]
CA5A	763	carbonic anhydrase 5A [Source:HGNC Symbol;Acc:HGNC:1377]
CAP1	10487	cyclase associated actin cytoskeleton regulatory protein 1 [Source:HGNC Symbol;Acc:HGNC:20040]
CCDC107	203260	coiled-coil domain containing 107 [Source:HGNC Symbol;Acc:HGNC:28465]
CCDC115	84317	coiled-coil domain containing 115 [Source:HGNC Symbol;Acc:HGNC:28178]
CCND1	595	cyclin D1 [Source:HGNC Symbol;Acc:HGNC:1582]
CEBPA	1050	CCAAT enhancer binding protein alpha [Source:HGNC Symbol;Acc:HGNC:1833]
CEP131	22994	centrosomal protein 131 [Source:HGNC Symbol;Acc:HGNC:29511]
CNIH4	29097	cornichon family AMPA receptor auxiliary protein 4 [Source:HGNC Symbol;Acc:HGNC:25013]
CNN2	1265	calponin 2 [Source:HGNC Symbol;Acc:HGNC:2156]
CNOT9	9125	CCR4-NOT transcription complex subunit 9 [Source:HGNC Symbol;Acc:HGNC:10445]
COQ4	51117	coenzyme Q4 [Source:HGNC Symbol;Acc:HGNC:19693]
COX5B	1329	cytochrome c oxidase subunit 5B [Source:HGNC Symbol;Acc:HGNC:2269]
COX6C	1345	cytochrome c oxidase subunit 6C [Source:HGNC Symbol;Acc:HGNC:2285]
COX7C	1350	cytochrome c oxidase subunit 7C [Source:HGNC Symbol;Acc:HGNC:2292]
CTNNB1	1499	catenin beta 1 [Source:HGNC Symbol;Acc:HGNC:2514]
CTU1	90353	cytosolic thiouridylase subunit 1 [Source:HGNC Symbol;Acc:HGNC:29590]
CYC1	1537	cytochrome c1 [Source:HGNC Symbol;Acc:HGNC:2579]
DERL2	51009	derlin 2 [Source:HGNC Symbol;Acc:HGNC:17943]
DHRSX	207063	dehydrogenase/reductase X-linked [Source:HGNC Symbol;Acc:HGNC:18399]
DICER1	23405	dicer 1, ribonuclease III [Source:HGNC Symbol;Acc:HGNC:17098]
DNAJC13	23317	DnaJ heat shock protein family (Hsp40) member C13 [Source:HGNC Symbol;Acc:HGNC:30343]
DPH6	89978	diphthamine biosynthesis 6 [Source:HGNC Symbol;Acc:HGNC:30543]
EIF5AL1	143244	eukaryotic translation initiation factor 5A like 1 [Source:HGNC Symbol;Acc:HGNC:17419]
ELMO2	63916	engulfment and cell motility 2 [Source:HGNC Symbol;Acc:HGNC:17233]
ELOF1	84337	elongation factor 1 [Source:HGNC Symbol;Acc:HGNC:28691]
EMC7	56851	ER membrane protein complex subunit 7 [Source:HGNC Symbol;Acc:HGNC:24301]
EP300	2033	E1A binding protein p300 [Source:HGNC Symbol;Acc:HGNC:3373]
EXOC8	149371	exocyst complex component 8 [Source:HGNC Symbol;Acc:HGNC:24659]
FAAP20	199990	FA core complex associated protein 20 [Source:HGNC Symbol;Acc:HGNC:26428]
FABP5	2171	fatty acid binding protein 5 [Source:HGNC Symbol;Acc:HGNC:3560]
FAM50A	9130	family with sequence similarity 50 member A [Source:HGNC Symbol;Acc:HGNC:18786]
FOXA2	3170	forkhead box A2 [Source:HGNC Symbol;Acc:HGNC:5022]
FXN	2395	frataxin [Source:HGNC Symbol;Acc:HGNC:3951]
GATAD2A	54815	GATA zinc finger domain containing 2A [Source:HGNC Symbol;Acc:HGNC:29989]
GCN1	10985	GCN1 activator of EIF2AK4 [Source:HGNC Symbol;Acc:HGNC:4199]
GFM1	85476	G elongation factor mitochondrial 1 [Source:HGNC Symbol;Acc:HGNC:13780]
GGT1	2678	gamma-glutamyltransferase 1 [Source:HGNC Symbol;Acc:HGNC:4250]
GJA3	2700	gap junction protein alpha 3 [Source:HGNC Symbol;Acc:HGNC:4277]
H2AJ	55766	H2A.J histone [Source:HGNC Symbol;Acc:HGNC:14456]
H2AX	3014	H2A.X variant histone [Source:HGNC Symbol;Acc:HGNC:4739]
H2BC14	8342	H2B clustered histone 14 [Source:HGNC Symbol;Acc:HGNC:4750]
H3C13	653604	H3 clustered histone 13 [Source:HGNC Symbol;Acc:HGNC:25311]
HAMP	57817	hepcidin antimicrobial peptide [Source:HGNC Symbol;Acc:HGNC:15598]
HARS2	23438	histidyl-tRNA synthetase 2, mitochondrial [Source:HGNC Symbol;Acc:HGNC:4817]
HMGB3	3149	high mobility group box 3 [Source:HGNC Symbol;Acc:HGNC:5004]
HNF1A	6927	HNF1 homeobox A [Source:HGNC Symbol;Acc:HGNC:11621]
HNF4A	3172	hepatocyte nuclear factor 4 alpha [Source:HGNC Symbol;Acc:HGNC:5024]
HNRNPA1L2	144983	heterogeneous nuclear ribonucleoprotein A1 like 2 [Source:HGNC Symbol;Acc:HGNC:27067]
IGF1R	3480	insulin like growth factor 1 receptor [Source:HGNC Symbol;Acc:HGNC:5465]
INTS6	26512	integrator complex subunit 6 [Source:HGNC Symbol;Acc:HGNC:14879]
ITGAV	3685	integrin subunit alpha V [Source:HGNC Symbol;Acc:HGNC:6150]
ITGB5	3693	integrin subunit beta 5 [Source:HGNC Symbol;Acc:HGNC:6160]
JAZF1	221895	JAZF zinc finger 1 [Source:HGNC Symbol;Acc:HGNC:28917]
KAT2A	2648	lysine acetyltransferase 2A [Source:HGNC Symbol;Acc:HGNC:4201]
KIAA1143	57456	KIAA1143 [Source:HGNC Symbol;Acc:HGNC:29198]
KRBOX5	124411	KRAB box domain containing 5 [Source:HGNC Symbol;Acc:HGNC:26987]
KRTAP5-11	440051	keratin associated protein 5-11 [Source:HGNC Symbol;Acc:HGNC:23606]
KTI12	112970	KTI12 chromatin associated homolog [Source:HGNC Symbol;Acc:HGNC:25160]
LIMS1	3987	LIM zinc finger domain containing 1 [Source:HGNC Symbol;Acc:HGNC:6616]
LLPH	84298	LLP homolog, long-term synaptic facilitation factor [Source:HGNC Symbol;Acc:HGNC:28229]
LRPPRC	10128	leucine rich pentatricopeptide repeat containing [Source:HGNC Symbol;Acc:HGNC:15714]
LRRC37A3	374819	leucine rich repeat containing 37 member A3 [Source:HGNC Symbol;Acc:HGNC:32427]
LSM 12.00	124801	LSM12 homolog [Source:HGNC Symbol;Acc:HGNC:26407]
LST1	7940	leukocyte specific transcript 1 [Source:HGNC Symbol;Acc:HGNC:14189]
MAPK1	5594	mitogen-activated protein kinase 1 [Source:HGNC Symbol;Acc:HGNC:6871]
MAU2	23383	MAU2 sister chromatid cohesion factor [Source:HGNC Symbol;Acc:HGNC:29140]
MED10	84246	mediator complex subunit 10 [Source:HGNC Symbol;Acc:HGNC:28760]
MED19	219541	mediator complex subunit 19 [Source:HGNC Symbol;Acc:HGNC:29600]
MICOS10	440574	mitochondrial contact site and cristae organizing system subunit 10 [Source:HGNC Symbol;Acc:HGNC:32068]
MRPL12	6182	mitochondrial ribosomal protein L12 [Source:HGNC Symbol;Acc:HGNC:10378]
MRPL14	64928	mitochondrial ribosomal protein L14 [Source:HGNC Symbol;Acc:HGNC:14279]
MRPL16	54948	mitochondrial ribosomal protein L16 [Source:HGNC Symbol;Acc:HGNC:14476]
MRPL21	219927	mitochondrial ribosomal protein L21 [Source:HGNC Symbol;Acc:HGNC:14479]
MRPL23	6150	mitochondrial ribosomal protein L23 [Source:HGNC Symbol;Acc:HGNC:10322]
MRPL33	9553	mitochondrial ribosomal protein L33 [Source:HGNC Symbol;Acc:HGNC:14487]
MRPL37	51253	mitochondrial ribosomal protein L37 [Source:HGNC Symbol;Acc:HGNC:14034]
MRPL4	51073	mitochondrial ribosomal protein L4 [Source:HGNC Symbol;Acc:HGNC:14276]
MRPL43	84545	mitochondrial ribosomal protein L43 [Source:HGNC Symbol;Acc:HGNC:14517]
MRPL54	116541	mitochondrial ribosomal protein L54 [Source:HGNC Symbol;Acc:HGNC:16685]
MRPL55	128308	mitochondrial ribosomal protein L55 [Source:HGNC Symbol;Acc:HGNC:16686]
MRPL57	78988	mitochondrial ribosomal protein L57 [Source:HGNC Symbol;Acc:HGNC:14514]
MRPL9	65005	mitochondrial ribosomal protein L9 [Source:HGNC Symbol;Acc:HGNC:14277]
MRPS11	64963	mitochondrial ribosomal protein S11 [Source:HGNC Symbol;Acc:HGNC:14050]
MRPS12	6183	mitochondrial ribosomal protein S12 [Source:HGNC Symbol;Acc:HGNC:10380]
MRPS14	63931	mitochondrial ribosomal protein S14 [Source:HGNC Symbol;Acc:HGNC:14049]
MRPS16	51021	mitochondrial ribosomal protein S16 [Source:HGNC Symbol;Acc:HGNC:14048]
MRPS17	51373	mitochondrial ribosomal protein S17 [Source:HGNC Symbol;Acc:HGNC:14047]
MRPS23	51649	mitochondrial ribosomal protein S23 [Source:HGNC Symbol;Acc:HGNC:14509]
MRPS24	64951	mitochondrial ribosomal protein S24 [Source:HGNC Symbol;Acc:HGNC:14510]
MST1	4485	macrophage stimulating 1 [Source:HGNC Symbol;Acc:HGNC:7380]
MTPAP	55149	mitochondrial poly(A) polymerase [Source:HGNC Symbol;Acc:HGNC:25532]
MVD	4597	mevalonate diphosphate decarboxylase [Source:HGNC Symbol;Acc:HGNC:7529]
NBAS	51594	NBAS subunit of NRZ tethering complex [Source:HGNC Symbol;Acc:HGNC:15625]
NBPF3	84224	NBPF member 3 [Source:HGNC Symbol;Acc:HGNC:25076]
NCAPH2	29781	non-SMC condensin II complex subunit H2 [Source:HGNC Symbol;Acc:HGNC:25071]
NCOA4	8031	nuclear receptor coactivator 4 [Source:HGNC Symbol;Acc:HGNC:7671]
NDUFA11	126328	NADH:ubiquinone oxidoreductase subunit A11 [Source:HGNC Symbol;Acc:HGNC:20371]
NDUFA2	4695	NADH:ubiquinone oxidoreductase subunit A2 [Source:HGNC Symbol;Acc:HGNC:7685]
NDUFA6	4700	NADH:ubiquinone oxidoreductase subunit A6 [Source:HGNC Symbol;Acc:HGNC:7690]
NDUFA8	4702	NADH:ubiquinone oxidoreductase subunit A8 [Source:HGNC Symbol;Acc:HGNC:7692]
NDUFAF3	25915	NADH:ubiquinone oxidoreductase complex assembly factor 3 [Source:HGNC Symbol;Acc:HGNC:29918]
NDUFB4	4710	NADH:ubiquinone oxidoreductase subunit B4 [Source:HGNC Symbol;Acc:HGNC:7699]
NDUFB6	4712	NADH:ubiquinone oxidoreductase subunit B6 [Source:HGNC Symbol;Acc:HGNC:7701]
NDUFB7	4713	NADH:ubiquinone oxidoreductase subunit B7 [Source:HGNC Symbol;Acc:HGNC:7702]
NDUFC2	4718	NADH:ubiquinone oxidoreductase subunit C2 [Source:HGNC Symbol;Acc:HGNC:7706]
NDUFS3	4722	NADH:ubiquinone oxidoreductase core subunit S3 [Source:HGNC Symbol;Acc:HGNC:7710]
NDUFS8	4728	NADH:ubiquinone oxidoreductase core subunit S8 [Source:HGNC Symbol;Acc:HGNC:7715]
NDUFV1	4723	NADH:ubiquinone oxidoreductase core subunit V1 [Source:HGNC Symbol;Acc:HGNC:7716]
NDUFV2	4729	NADH:ubiquinone oxidoreductase core subunit V2 [Source:HGNC Symbol;Acc:HGNC:7717]
NELFE	7936	negative elongation factor complex member E [Source:HGNC Symbol;Acc:HGNC:13974]
NFE2L2	4780	NFE2 like bZIP transcription factor 2 [Source:HGNC Symbol;Acc:HGNC:7782]
NR2C2AP	126382	nuclear receptor 2C2 associated protein [Source:HGNC Symbol;Acc:HGNC:30763]
NR5A1	2516	nuclear receptor subfamily 5 group A member 1 [Source:HGNC Symbol;Acc:HGNC:7983]
OSBP	5007	oxysterol binding protein [Source:HGNC Symbol;Acc:HGNC:8503]
OSTC	58505	oligosaccharyltransferase complex non-catalytic subunit [Source:HGNC Symbol;Acc:HGNC:24448]
OTOP1	133060	otopetrin 1 [Source:HGNC Symbol;Acc:HGNC:19656]
PARS2	25973	prolyl-tRNA synthetase 2, mitochondrial [Source:HGNC Symbol;Acc:HGNC:30563]
PC	5091	pyruvate carboxylase [Source:HGNC Symbol;Acc:HGNC:8636]
PHB	5245	prohibitin 1 [Source:HGNC Symbol;Acc:HGNC:8912]
PI4KB	5298	phosphatidylinositol 4-kinase beta [Source:HGNC Symbol;Acc:HGNC:8984]
PIGH	5283	phosphatidylinositol glycan anchor biosynthesis class H [Source:HGNC Symbol;Acc:HGNC:8964]
PIK3C3	5289	phosphatidylinositol 3-kinase catalytic subunit type 3 [Source:HGNC Symbol;Acc:HGNC:8974]
POLRMT	5442	RNA polymerase mitochondrial [Source:HGNC Symbol;Acc:HGNC:9200]
PPA2	27068	inorganic pyrophosphatase 2 [Source:HGNC Symbol;Acc:HGNC:28883]
PPARGC1B	133522	PPARG coactivator 1 beta [Source:HGNC Symbol;Acc:HGNC:30022]
PPP1R2	5504	protein phosphatase 1 regulatory inhibitor subunit 2 [Source:HGNC Symbol;Acc:HGNC:9288]
PPP2R1A	5518	protein phosphatase 2 scaffold subunit Aalpha [Source:HGNC Symbol;Acc:HGNC:9302]
PPP6C	5537	protein phosphatase 6 catalytic subunit [Source:HGNC Symbol;Acc:HGNC:9323]
PPRC1	23082	PPARG related coactivator 1 [Source:HGNC Symbol;Acc:HGNC:30025]
PRDM10	56980	PR/SET domain 10 [Source:HGNC Symbol;Acc:HGNC:13995]
PRORP	9692	protein only RNase P catalytic subunit [Source:HGNC Symbol;Acc:HGNC:19958]
PTK2	5747	protein tyrosine kinase 2 [Source:HGNC Symbol;Acc:HGNC:9611]
PTMS	5763	parathymosin [Source:HGNC Symbol;Acc:HGNC:9629]
PTPA	5524	protein phosphatase 2 phosphatase activator [Source:HGNC Symbol;Acc:HGNC:9308]
QRSL1	55278	glutaminyl-tRNA amidotransferase subunit QRSL1 [Source:HGNC Symbol;Acc:HGNC:21020]
RAB10	10890	RAB10, member RAS oncogene family [Source:HGNC Symbol;Acc:HGNC:9759]
RABIF	5877	RAB interacting factor [Source:HGNC Symbol;Acc:HGNC:9797]
RAD9A	5883	RAD9 checkpoint clamp component A [Source:HGNC Symbol;Acc:HGNC:9827]
RAMAC	83640	RNA guanine-7 methyltransferase activating subunit [Source:HGNC Symbol;Acc:HGNC:31022]
RARS2	57038	arginyl-tRNA synthetase 2, mitochondrial [Source:HGNC Symbol;Acc:HGNC:21406]
RPL15	6138	ribosomal protein L15 [Source:HGNC Symbol;Acc:HGNC:10306]
RPP25L	138716	ribonuclease P/MRP subunit p25 like [Source:HGNC Symbol;Acc:HGNC:19909]
RPSA	3921	ribosomal protein SA [Source:HGNC Symbol;Acc:HGNC:6502]
SAP130	79595	Sin3A associated protein 130 [Source:HGNC Symbol;Acc:HGNC:29813]
SARNP	84324	SAP domain containing ribonucleoprotein [Source:HGNC Symbol;Acc:HGNC:24432]
SDHD	6392	succinate dehydrogenase complex subunit D [Source:HGNC Symbol;Acc:HGNC:10683]
SEC62	7095	SEC62 homolog, preprotein translocation factor [Source:HGNC Symbol;Acc:HGNC:11846]
SGF29	112869	SAGA complex associated factor 29 [Source:HGNC Symbol;Acc:HGNC:25156]
SINHCAF	58516	SIN3-HDAC complex associated factor [Source:HGNC Symbol;Acc:HGNC:30702]
SLC25A28	81894	solute carrier family 25 member 28 [Source:HGNC Symbol;Acc:HGNC:23472]
SLC7A5	8140	solute carrier family 7 member 5 [Source:HGNC Symbol;Acc:HGNC:11063]
SLC9B1	150159	solute carrier family 9 member B1 [Source:HGNC Symbol;Acc:HGNC:24244]
SMG7	9887	SMG7 nonsense mediated mRNA decay factor [Source:HGNC Symbol;Acc:HGNC:16792]
SMR3B	10879	submaxillary gland androgen regulated protein 3B [Source:HGNC Symbol;Acc:HGNC:17326]
SNAP23	8773	synaptosome associated protein 23 [Source:HGNC Symbol;Acc:HGNC:11131]
SNAPIN	23557	SNAP associated protein [Source:HGNC Symbol;Acc:HGNC:17145]
SOD2	6648	superoxide dismutase 2 [Source:HGNC Symbol;Acc:HGNC:11180]
SPATA5	166378	AFG2 AAA ATPase homolog A [Source:HGNC Symbol;Acc:HGNC:18119]
SPATA5L1	79029	AFG2 AAA ATPase homolog B [Source:HGNC Symbol;Acc:HGNC:28762]
ST13	6767	ST13 Hsp70 interacting protein [Source:HGNC Symbol;Acc:HGNC:11343]
STX4	6810	syntaxin 4 [Source:HGNC Symbol;Acc:HGNC:11439]
STXBP3	6814	syntaxin binding protein 3 [Source:HGNC Symbol;Acc:HGNC:11446]
TARS2	80222	threonyl-tRNA synthetase 2, mitochondrial [Source:HGNC Symbol;Acc:HGNC:30740]
TCF7L2	6934	transcription factor 7 like 2 [Source:HGNC Symbol;Acc:HGNC:11641]
TDGF1	6997	cripto, EGF-CFC family member [Source:HGNC Symbol;Acc:HGNC:11701]
TELO2	9894	telomere maintenance 2 [Source:HGNC Symbol;Acc:HGNC:29099]
THOC6	79228	THO complex subunit 6 [Source:HGNC Symbol;Acc:HGNC:28369]
TIGD1	200765	tigger transposable element derived 1 [Source:HGNC Symbol;Acc:HGNC:14523]
TIMM8A	1678	translocase of inner mitochondrial membrane 8A [Source:HGNC Symbol;Acc:HGNC:11817]
TMEM199	147007	transmembrane protein 199 [Source:HGNC Symbol;Acc:HGNC:18085]
TRA2B	6434	transformer 2 beta homolog [Source:HGNC Symbol;Acc:HGNC:10781]
TRMT10C	54931	tRNA methyltransferase 10C, mitochondrial RNase P subunit [Source:HGNC Symbol;Acc:HGNC:26022]
TSC22D2	9819	TSC22 domain family member 2 [Source:HGNC Symbol;Acc:HGNC:29095]
TSPYL5	85453	TSPY like 5 [Source:HGNC Symbol;Acc:HGNC:29367]
UBE2Z	65264	ubiquitin conjugating enzyme E2 Z [Source:HGNC Symbol;Acc:HGNC:25847]
UFL1	23376	UFM1 specific ligase 1 [Source:HGNC Symbol;Acc:HGNC:23039]
UFM1	51569	ubiquitin fold modifier 1 [Source:HGNC Symbol;Acc:HGNC:20597]
UQCRB	7381	ubiquinol-cytochrome c reductase binding protein [Source:HGNC Symbol;Acc:HGNC:12582]
UQCRC1	7384	ubiquinol-cytochrome c reductase core protein 1 [Source:HGNC Symbol;Acc:HGNC:12585]
UQCRC2	7385	ubiquinol-cytochrome c reductase core protein 2 [Source:HGNC Symbol;Acc:HGNC:12586]
UQCRFS1	7386	ubiquinol-cytochrome c reductase, Rieske iron-sulfur polypeptide 1 [Source:HGNC Symbol;Acc:HGNC:12587]
USP9X	8239	ubiquitin specific peptidase 9 X-linked [Source:HGNC Symbol;Acc:HGNC:12632]
VPS16	64601	VPS16 core subunit of CORVET and HOPS complexes [Source:HGNC Symbol;Acc:HGNC:14584]
VPS33A	65082	VPS33A core subunit of CORVET and HOPS complexes [Source:HGNC Symbol;Acc:HGNC:18179]
VPS39	23339	VPS39 subunit of HOPS complex [Source:HGNC Symbol;Acc:HGNC:20593]
VPS41	27072	VPS41 subunit of HOPS complex [Source:HGNC Symbol;Acc:HGNC:12713]
WDR61	80349	SKI8 subunit of superkiller complex [Source:HGNC Symbol;Acc:HGNC:30300]
YPEL5	51646	yippee like 5 [Source:HGNC Symbol;Acc:HGNC:18329]
ZNF273	10793	zinc finger protein 273 [Source:HGNC Symbol;Acc:HGNC:13067]
ZNF658	26149	zinc finger protein 658 [Source:HGNC Symbol;Acc:HGNC:25226]
ZWINT	11130	ZW10 interacting kinetochore protein [Source:HGNC Symbol;Acc:HGNC:13195]
